# Supplementary material for: Analysis of functional redundancies within the Arabidopsis TCP transcription factor family
Source: J Exp Bot. 2013 Oct 15;64(18):5673–85. doi: 10.1093/jxb/ert337 (PMC3871820; doi:10.1093/jxb/ert337)
Supplement: Supplementary Data [file supp_ert337_jexbot104521_file001.xlsx]

## Sheet: Overview
Supplemental tables
S1	AtGenExpress data of TCP expressions used in this study
S2	Predictions made for pairs of TCP transcription factors based on AtGenExpress data
S3	Predictions made for pairs of TCP transcription factors based on own qRT-PCR data for leaves
S4	Potential TCP10 target gene list based on TCP10m-GR microarray experiment
S5	Over-represented Gene Ontology (GO) classes in the potential TCP10 target gene list.
S6	Primers used in this study

## Sheet: S1
AtGenExpress data on TCP expressions that was used in this study
Data from micro array experiments taken from the AtGenExpress Tool (Schmid et al. 2005). The first five columns explain the sample on which the microarray analysis were performed, including tissues, genotypes, age, and sample ID of the sample. Each following column shows the absolute values observed for the different TCPs in the microarray experiments.
tissue cluster	tissue	genotype	age	sample Id	TCP2	TCP3	TCP4	TCP5	TCP8	TCP9	TCP10	TCP11	TCP13	TCP14	TCP15	TCP17	TCP19	TCP20	TCP21	TCP23	TCP24	TCP20	TCP21	TCP22	TCP23	TCP24
root	roots	Wt	7 days	ATGE_3	1490575	526571	204330	56968	3953009	783945	109807	49269	58059	1744751	325542	50946	474218	577081	2992225	285815	851521	57.7081	299.223	N/A	28.5815	85.1521
root	roots	Wt	17 days	ATGE_9	1413477	551097	234190	60788	3472640	2423681	97857	45393	42263	2050915	516822	57386	371503	646722	4404953	243392	688144	64.6722	440.495	N/A	24.3392	68.8144
root	root	Wt	15 days	ATGE_93	604732	480370	323301	57278	3456568	267264	134037	48222	69991	2757185	627184	56533	175174	780542	2795316	297220	265237	78.0542	279.532	N/A	29.722	26.5237
root	root	Wt	8 days	ATGE_94	115789	133612	116972	52971	4351785	334274	74891	48178	53238	5334361	452515	51688	273804	777947	1960213	312116	66672	77.7947	196.021	N/A	31.2116	6.6672
root	root	Wt	8 days	ATGE_95	137296	104947	153461	52274	3490061	241440	74143	50422	48362	3474954	426098	57458	144807	697046	1859613	327428	84302	69.7046	185.961	N/A	32.7428	8.4302
root	root	Wt	21 days	ATGE_98	155438	174650	126901	52290	5168483	305248	79274	48234	86442	7855189	432398	52867	241056	852187	1554835	377062	111221	85.2187	155.483	N/A	37.7062	11.1221
root	root	Wt	21 days	ATGE_99	369880	232391	135186	50573	2999744	330819	124543	47990	78864	4988665	480878	52368	121796	945891	1238388	314330	161625	94.5891	123.839	N/A	31.433	16.1625
stem	hypocotyl	Wt	7 days	ATGE_2	92653	181119	93910	54638	3347794	444134	120992	46848	59152	7189617	754386	59698	213380	579295	2721999	550456	201591	57.9295	272.2	N/A	55.0456	20.1591
stem	1st node	Wt	21+ days	ATGE_28	306274	156202	96998	49195	3050748	808857	132017	51941	47337	3025043	2152397	61230	196026	881012	5320749	503491	250449	88.1012	532.075	N/A	50.3491	25.0449
stem	stem, 2nd internode	Wt	21+ days	ATGE_27	124078	171126	100719	60266	3700445	657765	209167	51154	48286	5048313	2472946	81237	184101	1107737	1472527	943378	219042	74.3402	761.182	N/A	123.515	121.712
leaf	cotyledons	Wt	7 days	ATGE_1	1922759	3811789	1447966	679520	2601130	1904994	2224346	55065	1990141	3779346	480985	178297	121110	743402	7611817	1235152	1217122	60.7721	1667.2	N/A	75.01	104.338
leaf	leaves 1 + 2	Wt	7 days	ATGE_5	2181899	3704194	2211379	455544	2636151	1109519	2499140	57519	887611	3467455	1166884	191652	391895	607721	16671990	750100	1043385	82.8577	909.616	N/A	138.244	114.51
leaf	rosette leaf #4, 1 cm long	Wt	10 days	ATGE_10	3278536	4786641	4872669	401329	1925658	492543	3222507	53815	509745	4709959	2018710	256867	556182	632398	12126157	528032	1575505	89.0317	1255.3	N/A	116.296	110.841
leaf	rosette leaf # 2	Wt	17 days	ATGE_12	1751325	4589162	1045278	695932	3764576	1945036	3913009	49555	2182469	8119656	597857	306614	190247	828577	9096162	1382444	1145105	85.7315	1595.97	N/A	68.0471	103.439
leaf	rosette leaf # 4	Wt	17 days	ATGE_13	1639702	5873754	1115958	318922	2920360	1744915	2844820	51476	1292189	6479193	1025173	177700	175349	890317	12553043	1162959	1108409	73.7621	1553.41	N/A	62.7247	125.752
leaf	rosette leaf # 6	Wt	17 days	ATGE_14	1553482	6273584	1641798	226692	2964200	1631210	2699781	53370	1013657	5074334	984902	168913	108390	857315	15959703	680471	1034386	63.86	1341.82	N/A	43.482	114.443
leaf	rosette leaf # 8	Wt	17 days	ATGE_15	1699947	6785757	1950773	231486	3000747	1863502	2479348	52852	750169	4962571	1421771	152742	241865	737621	15534095	627247	1257522	61.3503	1199.31	N/A	37.1187	134.178
leaf	rosette leaf # 10	Wt	17 days	ATGE_16	1995306	5839719	2348585	166843	2741832	1341160	2255592	55216	672186	4482580	1639801	180646	210156	638600	13418211	434820	1144426	48.1825	935.982	N/A	45.6361	136.865
leaf	rosette leaf # 12	Wt	17 days	ATGE_17	2367699	4772504	3085695	248361	2784112	1221795	2293790	53036	411490	4674574	2311154	217895	568535	613503	11993118	371187	1341778	64.2277	2054.35	N/A	57.8509	175.093
leaf	rosette leaf # 12	gl1-T	17 days	ATGE_18	3091807	6161206	4109560	288626	2186508	534859	2663215	53152	435922	4572910	3223130	212363	563166	481825	9359825	456361	1368648	130.816	57.9257	N/A	180.589	100.647
leaf	leaf 7, petiole	Wt	17 days	ATGE_19	1697043	2435467	502700	159486	2780370	718080	1004265	53433	163359	5534879	2312615	180393	139789	739233	9795181	467241	1049057	77.1753	316.784	N/A	203.06	115.667
leaf	leaf 7, proximal half	Wt	17 days	ATGE_20	1700124	6304061	1573263	293632	3054994	1512734	2339488	55843	1310497	4078391	969976	130850	153892	809042	12349374	669177	1189469	57.8617	879.286	N/A	63.628	136.799
leaf	leaf 7, distal half	Wt	17 days	ATGE_21	1588106	7044361	1919635	497564	3272908	1854130	3110460	55224	2024568	4499116	623192	153137	164133	979522	13221417	812579	1279628	58.7244	840.774	N/A	71.2237	124.19
leaf	leaf	Wt	15 days	ATGE_91	5177490	3013487	3249134	787484	2185337	269813	3223916	55866	1022234	8875234	2126302	364790	582030	642277	20543506	578509	1750929	56.2971	1314.76	N/A	81.0169	166.974
leaf	senescing leaves	Wt	35 days	ATGE_25	2687031	2549783	612762	156618	2439820	1146236	2759125	46640	3486608	3720780	1121974	212401	105200	1308158	579257	1805887	1006469	48.3658	1208.43	N/A	53.9612	163.881
leaf	cauline leaves	Wt	21+ days	ATGE_26	2137200	5450693	1689365	375441	2558978	1596041	3325410	51471	1479126	5756390	2281236	602832	251783	771753	3167844	2030600	1156671	47.6549	1082.12	N/A	41.5442	158.432
whole plant	seedling, green parts	Wt	7 days	ATGE_7	3019355	5977285	5637744	464585	2421851	973724	2650077	53468	493016	3354951	1327420	264204	517245	521301	2873432	706314	1718939	53.6454	210.965	N/A	48.5124	97.0282
whole plant	seedling, green parts	Wt	8 days	ATGE_96	986690	1914109	1179342	677833	4422166	2242632	1401328	58212	2791539	6706194	649737	197909	445724	1105312	9388772	595001	801265	48.9907	197.786	N/A	36.9912	81.8474
whole plant	seedling, green parts	Wt	8 days	ATGE_97	1497153	2587356	1527938	542354	2734050	956133	1411514	50780	947306	5322284	1038987	192233	325989	733189	7978173	600004	1029004	43	131.032	N/A	20.3616	56.7237
whole plant	seedling, green parts	Wt	21 days	ATGE_100	1236053	2162052	949198	464863	4551924	3103813	2303186	50476	1458169	9906036	1812516	191180	398648	964114	18259935	612925	727375	40.7253	174.716	N/A	21.7953	57.9668
whole plant	seedling, green parts	Wt	21 days	ATGE_101	1136620	1520189	669273	389096	3582571	1916106	1285433	48178	960858	8050836	2270460	136575	347617	804097	11164341	689819	608413	53.1569	303.197	N/A	42.99	112.236
whole plant	developmental drift, entire rosette after transition to flowering, but before bolting	Wt	21 days	ATGE_22	1828245	4256031	1786862	125895	2628772	672481	1982550	52215	567402	4437552	2156776	151534	308909	649776	11966541	511484	1237515	49.2445	222.547	N/A	22.2707	75.5452
whole plant	as above	Wt	22 days	ATGE_23	2346241	5050159	2800987	209121	2080965	406516	2162921	50701	537408	4871393	2785600	202102	244871	578617	8792859	636280	1367993	41.4703	214.855	N/A	24.3832	74.4627
whole plant	as above	Wt	23 days	ATGE_24	2487002	4997167	2230353	202186	2144493	509742	2291095	53517	482050	4932334	3311489	210113	192737	587244	8407745	712237	1241901	56.8101	180.691	N/A	17.0702	98.112
whole plant	vegetative rosette	Wt	7 days	ATGE_87	5813752	3440884	3988658	914602	2328577	640405	4055076	64537	921267	7419214	1892524	386173	928041	562971	13147604	810169	1669738	62.4989	191.928	N/A	46.5532	95.9558
whole plant	vegetative rosette	Wt	14 days	ATGE_89	4109497	3303611	4607202	678588	2411297	469398	2839376	57836	589465	5957315	2559098	404761	1375709	483658	12084344	539612	1638813	57.1692	97.6197	N/A	18.4908	46.4454
whole plant	vegetative rosette	Wt	21 days	ATGE_90	4440560	2832013	4835172	636713	2620356	367766	2964016	62046	494150	7043285	3846062	544682	1556791	476549	10821233	415442	1584324	51.1185	347.428	N/A	31.5057	91.128
apex	shoot apex, vegetative + young leaves	Wt	7 days	ATGE_4	2969196	2862842	2720979	293784	2720499	1365267	2398455	64686	399734	4523215	2706491	428120	1348343	505530	8274176	553145	1198056	48.9607	33.717	N/A	61.245	12.0897
apex	shoot apex, vegetative	Wt	7 days	ATGE_6	3086912	1271968	1338158	327048	3121911	1051492	1565423	94483	227420	5111486	3037192	538229	1351831	602328	5047594	560187	1232724
apex	shoot apex, transition (before bolting)	Wt	14 days	ATGE_8	2444228	990389	1033949	223640	3832070	597285	2261080	96042	194660	4706919	4583715	325072	1754267	573564	4779070	535674	900895
apex	shoot apex, inflorescence (after bolting)	Wt	21 days	ATGE_29	2207491	749231	664376	60863	4219166	390977	2622672	108493	151069	3552134	3492317	149827	2574417	653808	3606833	616957	771155
flowers	flowers stage 9	Wt	21+ days	ATGE_31	2385787	2136160	1441497	83430	2586877	443518	2702164	62603	203968	3583511	2013774	262309	1570065	536454	2109652	485124	970282
flowers	flowers stage 10/11	Wt	21+ days	ATGE_32	2519386	3030590	2722724	80998	2852590	606210	2723072	50687	299302	3491605	2340329	243743	1344738	489907	1977862	369912	818474
flowers	flowers stage 12	Wt	21+ days	ATGE_33	1723649	1716548	1762142	62893	2635641	680066	1265813	48208	319463	2493348	2157047	166718	662633	430000	1310322	203616	567237
flowers	flower stage 12; multi-carpel gynoeceum; enlarged meristem; increased organ number	clv3-7	21+ days	ATGE_53	1862776	2227242	2006591	56038	2629304	783904	1056441	47056	284820	2694624	2798724	125674	784439	407253	1747164	217953	579668
flowers	flower stage 12; shoot characteristics; most organs leaf-like	lfy-12	21+ days	ATGE_54	4874729	4069372	2812111	192104	3022338	788300	4898881	61710	397080	4889851	6266187	646174	1679131	531569	3031974	429900	1122363
flowers	flower stage 12; no sepals or petals	ap2-6	21+ days	ATGE_56	2518291	1842360	875021	77200	2486888	809306	1812218	54812	85473	2891990	4011340	151722	1497812	492445	2225473	222707	755452
flowers	flower stage 12; filamentous organs in whorls two and three	ufo-1	21+ days	ATGE_59	2012989	1713551	1374170	75678	2875771	911822	1740071	60428	381689	3599468	3217363	185390	1003090	414703	2148552	243832	744627
flowers	flower stage 12; no petals or stamens	ap3-6	21+ days	ATGE_57	3167776	2261895	1273380	79868	2620997	901525	2215342	53366	467035	3041246	5323346	270307	1036828	568101	1806907	170702	981120
flowers	flower stage 12; no stamens or carpels	ag-12	21+ days	ATGE_58	3006104	4412498	5562319	93028	2291937	610653	2333568	48975	560167	2072626	2596742	198419	837391	624989	1919281	465532	959558
flowers	flowers stage 15	Wt	21+ days	ATGE_39	1115651	1513024	658852	93699	2647192	686885	1044656	44615	1087125	2682303	2323521	172337	431375	571692	976197	184908	464454
flowers	flower	Wt	28 days	ATGE_92	3153717	1662442	1666231	81926	2872018	549678	2547272	63691	245358	4592115	4596906	157676	1111289	511185	3474280	315057	911280
floral organs	flowers stage 15, pedicels	Wt	21+ days	ATGE_40	184200	299645	162662	64427	2217128	278294	699486	54086	78647	4966972	9348665	83746	393336	457655	4531957	276505	349426
floral organs	flowers stage 12, sepals	Wt	21+ days	ATGE_34	1859913	1334529	1851940	250308	1826220	1175858	2143332	50948	2310450	934260	771344	300906	253537	479124	1708712	135788	485815
floral organs	flowers stage 15, sepals	Wt	21+ days	ATGE_41	1059363	1323746	858346	262860	1988841	1110922	3029660	51491	6156590	825975	559671	274064	132072	793457	215474	208285	440774
floral organs	flowers stage 12, petals	Wt	21+ days	ATGE_35	3108435	4351478	8289256	105371	2392596	2304296	363010	48981	306666	513989	2012109	130701	679864	506771	1262478	211269	774415
floral organs	flowers stage 15, petals	Wt	21+ days	ATGE_42	1476758	3526543	4174463	269962	3231435	1777464	998655	58946	2551632	975438	1558051	154337	202000	743189	1476509	340565	625392
floral organs	flowers stage 12, stamens	Wt	21+ days	ATGE_36	621135	459923	275391	52973	1231902	956521	169716	50097	64039	384198	166821	63306	118749	412813	269073	151125	125858
floral organs	flowers stage 15, stamen	Wt	21+ days	ATGE_43	951258	1082866	385199	64024	2505069	922917	122625	51954	1277932	2201473	421488	59347	77006	546663	630110	274238	401582
floral organs	mature pollen	Wt	6 wk	ATGE_73	392618	318281	211052	223265	388303	135303	399215	125049	72184	146482	116999	98780	83523	489607	337170	612450	120897
floral organs	flowers stage 12, carpels	Wt	21+ days	ATGE_37	1764462	1273435	210681	102843	3062089	1622149	1690561	49580	186030	4135762	5454733	228038	1169316	508502	1795111	141021	746153
floral organs	flowers stage 15, carpels	Wt	21+ days	ATGE_45	1819967	2209161	153393	67205	2576320	1035231	1599970	48377	162451	4202460	5017288	261030	740316	404483	2090452	154175	669794
seeds	siliques, w/ seeds stage 3; mid globular to early heart embryos	Wt	8 wk	ATGE_76	2412079	2019575	388232	84899	2132878	518934	1089034	48057	960449	4824511	4773833	203693	781971	428639	2467828	154778	532227
seeds	siliques, w/ seeds stage 4; early to late heart embryos	Wt	8 wk	ATGE_77	1969598	733158	442945	97442	2258652	357952	656566	47071	143013	1425071	343216	176402	421095	598556	1569153	292316	421124
seeds	siliques, w/ seeds stage 5; late heart to mid torpedo embryos	Wt	8 wk	ATGE_78	1408482	1092312	572328	149964	2602779	260291	943592	48415	145138	1615771	189269	200623	333638	616327	3723922	317274	561772
seeds	seeds, stage 6, w/o siliques; mid to late torpedo embryos	Wt	8 wk	ATGE_79	1994843	1895044	1398304	349292	2898858	451074	793066	52684	194829	1015642	151148	191425	249888	713651	1918913	592172	1000251
seeds	seeds, stage 7, w/o siliques; late torpedo to early walking-stick embryos	Wt	8 wk	ATGE_81	1636606	1447559	1441094	180715	2657465	410019	808193	53196	532618	1156142	91815	180680	88550	716877	1537032	490949	838567
seeds	seeds, stage 8, w/o siliques; walking-stick to early curled cotyledons embryos	Wt	8 wk	ATGE_82	616041	1150126	835391	204461	6094014	206074	569518	60493	1277053	2124219	61417	134822	535461	812392	992728	235383	887712
seeds	seeds, stage 9, w/o siliques; curled cotyledons to early green cotyledons embryos	Wt	8 wk	ATGE_83	670918	1078574	1290685	189635	5653010	132656	1029646	63237	1215040	2360739	112786	184940	312953	821960	300826	202761	722490
seeds	seeds, stage 10, w/o siliques; green cotyledons embryos	Wt	8 wk	ATGE_84	627014	1261138	994220	202599	7037277	130055	518311	65979	1450875	2529289	77172	117562	748962	671341	504487	172293	1056815

## Sheet: S2
predictions made for pairs of TCP transcription factors based on AtGenExpress data
	sequence		interaction		expression
	rank	dist	rank	dist	rank	dist	TCP	TCP	combined rank
1	12	0.735	23	0.176	26	0.11	TCP13	TCP17	61
2	41	0.792	3	0.0	19	0.094	TCP19	TCP20	63
3	32	0.779	8	0.059	42	0.194	TCP2	TCP24	82
4	2	0.598	36	0.176	47	0.214	TCP3	TCP4	85
5	5	0.707	82	0.412	1	0.023	TCP17	TCP5	88
6	47	0.799	6	0.059	39	0.164	TCP10	TCP4	92
7	57	0.806	32	0.176	4	0.048	TCP20	TCP23	93
8	53	0.802	27	0.176	29	0.116	TCP17	TCP24	109
9	24	0.763	15	0.118	74	0.286	TCP15	TCP23	113
10	33	0.78	66	0.353	16	0.092	TCP11	TCP19	115
11	26	0.766	67	0.353	24	0.108	TCP11	TCP20	117
12	67	0.818	11	0.118	45	0.204	TCP10	TCP3	123
13	6	0.711	12	0.118	105	0.441	TCP14	TCP15	123
14	79	0.833	30	0.176	18	0.092	TCP19	TCP23	127
15	97	0.874	5	0.059	28	0.114	TCP10	TCP2	130
16	11	0.73	13	0.118	113	0.578	TCP14	TCP21	137
17	27	0.766	106	0.529	10	0.08	TCP11	TCP23	143
18	9	0.728	34	0.176	106	0.442	TCP23	TCP8	149
19	104	0.888	10	0.118	41	0.171	TCP10	TCP24	155
20	44	0.796	26	0.176	87	0.345	TCP14	TCP8	157
21	39	0.787	2	0.0	118	0.636	TCP14	TCP23	159
22	109	0.898	16	0.118	37	0.148	TCP2	TCP4	162
23	99	0.881	39	0.235	30	0.122	TCP13	TCP24	168
24	20	0.754	18	0.118	132	0.927	TCP21	TCP23	170
25	45	0.796	54	0.294	72	0.28	TCP15	TCP20	171
26	35	0.78	55	0.294	83	0.328	TCP15	TCP8	173
27	83	0.839	70	0.353	23	0.101	TCP13	TCP5	176
28	62	0.81	53	0.294	63	0.262	TCP15	TCP19	178
29	118	0.903	9	0.059	54	0.229	TCP2	TCP3	181
30	110	0.898	35	0.176	40	0.166	TCP24	TCP4	185
31	91	0.86	20	0.118	79	0.308	TCP24	TCP3	190
32	52	0.802	24	0.176	116	0.623	TCP14	TCP19	192
33	7	0.721	60	0.294	130	0.904	TCP20	TCP21	197
34	144	0.928	21	0.176	35	0.143	TCP11	TCP24	200
35	74	0.828	99	0.471	27	0.111	TCP24	TCP5	200
36	34	0.78	41	0.235	127	0.816	TCP15	TCP21	202
37	90	0.859	64	0.353	49	0.217	TCP10	TCP13	203
38	60	0.809	47	0.235	98	0.414	TCP20	TCP8	205
39	84	0.84	45	0.235	78	0.304	TCP17	TCP2	207
40	92	0.861	51	0.294	69	0.27	TCP10	TCP17	212
41	107	0.891	74	0.412	32	0.13	TCP11	TCP13	213
42	80	0.836	72	0.353	64	0.262	TCP17	TCP4	216
43	98	0.876	52	0.294	67	0.266	TCP13	TCP2	217
44	31	0.777	62	0.294	124	0.748	TCP21	TCP8	217
45	78	0.833	25	0.176	115	0.608	TCP14	TCP20	218
46	96	0.872	28	0.176	100	0.42	TCP17	TCP3	224
47	38	0.783	58	0.294	131	0.91	TCP19	TCP21	227
48	191	0.952	37	0.235	2	0.026	TCP11	TCP17	230
49	94	0.868	78	0.412	58	0.239	TCP13	TCP4	230
50	10	0.729	104	0.529	122	0.714	TCP11	TCP14	236
51	87	0.85	46	0.235	103	0.43	TCP19	TCP8	236
52	28	0.775	75	0.412	136	1.0	TCP11	TCP21	239
53	15	0.747	122	0.588	111	0.522	TCP11	TCP8	248
54	19	0.754	144	0.647	86	0.344	TCP11	TCP15	249
55	100	0.883	87	0.471	66	0.263	TCP10	TCP5	253
56	95	0.869	83	0.412	77	0.298	TCP2	TCP5	255
57	101	0.885	69	0.353	90	0.359	TCP13	TCP3	260
58	142	0.927	50	0.294	76	0.296	TCP10	TCP11	268
59	141	0.926	22	0.176	107	0.447	TCP11	TCP3	270
60	128	0.915	132	0.588	12	0.082	TCP17	TCP20	272
61	135	0.922	131	0.588	7	0.071	TCP17	TCP19	273
62	136	0.922	85	0.412	62	0.255	TCP4	TCP5	283
63	147	0.932	68	0.353	75	0.288	TCP11	TCP4	290
64	167	0.941	111	0.529	14	0.089	TCP19	TCP24	292
65	176	0.946	38	0.235	84	0.33	TCP11	TCP2	298
66	180	0.949	115	0.529	9	0.076	TCP20	TCP24	304
67	115	0.9	101	0.471	99	0.414	TCP3	TCP5	315
68	148	0.932	136	0.588	51	0.226	TCP20	TCP4	335
69	170	0.942	158	0.647	11	0.08	TCP20	TCP5	339
70	232	0.969	107	0.529	3	0.033	TCP11	TCP5	342
71	154	0.935	135	0.588	61	0.251	TCP2	TCP20	350
72	116	0.902	113	0.529	123	0.736	TCP2	TCP21	352
73	179	0.949	127	0.588	59	0.243	TCP15	TCP24	365
74	137	0.924	148	0.647	81	0.32	TCP15	TCP17	366
75	124	0.908	109	0.529	135	0.974	TCP17	TCP21	368
76	178	0.947	149	0.647	43	0.201	TCP15	TCP2	370
77	213	0.96	152	0.647	6	0.059	TCP17	TCP23	371
78	182	0.95	134	0.588	55	0.23	TCP19	TCP4	371
79	158	0.938	157	0.647	65	0.262	TCP2	TCP23	380
80	181	0.95	112	0.529	94	0.371	TCP19	TCP3	387
81	126	0.912	145	0.647	121	0.688	TCP14	TCP17	392
82	207	0.957	142	0.647	46	0.214	TCP10	TCP19	395
83	193	0.952	116	0.529	91	0.367	TCP20	TCP3	400
84	156	0.937	120	0.588	125	0.758	TCP10	TCP21	401
85	212	0.959	186	0.824	5	0.053	TCP23	TCP5	403
86	261	0.981	139	0.588	13	0.087	TCP23	TCP24	413
87	171	0.942	117	0.529	126	0.813	TCP21	TCP4	414
88	206	0.956	174	0.765	36	0.146	TCP13	TCP19	416
89	227	0.965	133	0.588	60	0.245	TCP19	TCP2	420
90	264	0.983	154	0.647	8	0.076	TCP19	TCP5	426
91	233	0.969	180	0.824	17	0.092	TCP13	TCP23	430
92	219	0.963	163	0.706	52	0.228	TCP10	TCP15	434
93	220	0.963	95	0.471	119	0.668	TCP21	TCP3	434
94	215	0.961	150	0.647	70	0.272	TCP15	TCP4	435
95	185	0.951	171	0.706	80	0.317	TCP15	TCP5	436
96	241	0.972	143	0.647	53	0.229	TCP10	TCP20	437
97	250	0.977	175	0.765	22	0.099	TCP13	TCP20	447
98	229	0.966	165	0.706	56	0.233	TCP10	TCP23	450
99	223	0.964	125	0.588	112	0.573	TCP14	TCP24	460
100	165	0.941	167	0.706	133	0.939	TCP13	TCP21	465
101	194	0.952	176	0.765	96	0.379	TCP24	TCP8	466
102	211	0.959	183	0.824	73	0.285	TCP2	TCP8	467
103	248	0.974	126	0.588	97	0.395	TCP14	TCP3	471
104	237	0.97	140	0.588	95	0.379	TCP23	TCP3	472
105	225	0.965	170	0.706	88	0.349	TCP15	TCP3	483
106	189	0.951	189	0.882	108	0.489	TCP5	TCP8	486
107	271	0.989	161	0.647	57	0.233	TCP23	TCP4	489
108	234	0.969	147	0.647	110	0.521	TCP14	TCP4	491
109	244	0.972	146	0.647	102	0.423	TCP14	TCP2	492
110	270	0.989	94	0.471	129	0.866	TCP21	TCP24	493
111	243	0.972	166	0.706	85	0.331	TCP13	TCP15	494
112	242	0.972	188	0.882	71	0.279	TCP10	TCP8	501
113	202	0.955	181	0.824	120	0.682	TCP14	TCP5	503
114	254	0.979	162	0.706	104	0.438	TCP10	TCP14	520
115	235	0.969	182	0.824	109	0.495	TCP17	TCP8	526
116	236	0.97	190	1.0	101	0.421	TCP13	TCP8	527
117	214	0.96	184	0.824	134	0.968	TCP21	TCP5	532
118	272	0.99	177	0.765	89	0.354	TCP3	TCP8	538
119	268	0.987	187	0.824	93	0.368	TCP4	TCP8	548
120	259	0.981	178	0.824	117	0.627	TCP13	TCP14	554

## Sheet: S3
predictions made for pairs of TCP transcription factors based on qRT-PCR data
	sequence		interaction		expression
	rank	dist	rank	dist	rank	dist	TCP	TCP	combined rank
1	4	0.701	4	0.0	28	0.109	TCP22	TCP23	36
2	41	0.792	3	0.0	8	0.043	TCP19	TCP20	52
3	32	0.779	8	0.059	14	0.053	TCP2	TCP24	54
4	47	0.799	6	0.059	18	0.08	TCP10	TCP4	71
5	12	0.735	23	0.176	41	0.148	TCP13	TCP17	76
6	2	0.598	36	0.176	45	0.157	TCP3	TCP4	83
7	35	0.78	55	0.294	3	0.028	TCP15	TCP8	93
8	45	0.796	54	0.294	7	0.042	TCP15	TCP20	106
9	14	0.744	49	0.235	53	0.18	TCP23	TCP7	116
10	5	0.707	82	0.412	30	0.118	TCP17	TCP5	117
11	60	0.809	47	0.235	13	0.052	TCP20	TCP8	120
12	67	0.818	11	0.118	47	0.161	TCP10	TCP3	125
13	11	0.73	13	0.118	108	0.347	TCP14	TCP21	132
14	91	0.86	20	0.118	23	0.09	TCP24	TCP3	134
15	24	0.763	15	0.118	96	0.306	TCP15	TCP23	135
16	97	0.874	5	0.059	34	0.126	TCP10	TCP2	136
17	62	0.81	53	0.294	22	0.084	TCP15	TCP19	137
18	9	0.728	34	0.176	94	0.295	TCP23	TCP8	137
19	18	0.752	48	0.235	75	0.237	TCP22	TCP7	141
20	104	0.888	10	0.118	31	0.12	TCP10	TCP24	145
21	29	0.776	14	0.118	105	0.334	TCP15	TCP22	148
22	1	0.456	19	0.118	130	0.555	TCP21	TCP7	150
23	21	0.758	33	0.176	101	0.322	TCP22	TCP8	155
24	6	0.711	12	0.118	138	0.685	TCP14	TCP15	156
25	39	0.787	2	0.0	116	0.379	TCP14	TCP23	157
26	87	0.85	46	0.235	25	0.095	TCP19	TCP8	158
27	16	0.747	40	0.235	103	0.324	TCP14	TCP7	159
28	8	0.727	17	0.118	136	0.674	TCP21	TCP22	161
29	50	0.8	1	0.0	112	0.353	TCP14	TCP22	163
30	118	0.903	9	0.059	38	0.131	TCP2	TCP3	165
31	83	0.839	70	0.353	17	0.077	TCP13	TCP5	170
32	20	0.754	18	0.118	134	0.664	TCP21	TCP23	172
33	53	0.802	27	0.176	98	0.31	TCP17	TCP24	178
34	109	0.898	16	0.118	58	0.195	TCP2	TCP4	183
35	99	0.881	39	0.235	50	0.163	TCP13	TCP24	188
36	98	0.876	52	0.294	39	0.132	TCP13	TCP2	189
37	17	0.747	63	0.294	111	0.35	TCP7	TCP8	191
38	37	0.783	42	0.235	113	0.361	TCP15	TCP7	192
39	13	0.736	61	0.294	120	0.402	TCP20	TCP7	194
40	57	0.806	32	0.176	109	0.347	TCP20	TCP23	198
41	110	0.898	35	0.176	55	0.19	TCP24	TCP4	200
42	56	0.806	31	0.176	115	0.374	TCP20	TCP22	202
43	96	0.872	28	0.176	79	0.246	TCP17	TCP3	203
44	44	0.796	26	0.176	135	0.674	TCP14	TCP8	205
45	25	0.764	59	0.294	126	0.445	TCP19	TCP7	210
46	90	0.859	64	0.353	59	0.198	TCP10	TCP13	213
47	101	0.885	69	0.353	44	0.156	TCP13	TCP3	214
48	84	0.84	45	0.235	88	0.28	TCP17	TCP2	217
49	7	0.721	60	0.294	151	0.957	TCP20	TCP21	218
50	52	0.802	24	0.176	145	0.769	TCP14	TCP19	221
51	34	0.78	41	0.235	149	0.916	TCP15	TCP21	224
52	79	0.833	30	0.176	118	0.39	TCP19	TCP23	227
53	95	0.869	83	0.412	49	0.162	TCP2	TCP5	227
54	74	0.828	99	0.471	56	0.191	TCP24	TCP5	229
55	81	0.837	29	0.176	122	0.417	TCP19	TCP22	232
56	31	0.777	62	0.294	148	0.905	TCP21	TCP8	241
57	94	0.868	78	0.412	73	0.231	TCP13	TCP4	245
58	78	0.833	25	0.176	142	0.726	TCP14	TCP20	245
59	38	0.783	58	0.294	153	1.0	TCP19	TCP21	249
60	92	0.861	51	0.294	107	0.346	TCP10	TCP17	250
61	80	0.836	72	0.353	100	0.32	TCP17	TCP4	252
62	115	0.9	101	0.471	36	0.128	TCP3	TCP5	252
63	100	0.883	87	0.471	70	0.228	TCP10	TCP5	257
64	128	0.915	132	0.588	5	0.039	TCP17	TCP20	265
65	135	0.922	131	0.588	2	0.017	TCP17	TCP19	268
66	131	0.916	121	0.588	29	0.111	TCP10	TCP7	281
67	136	0.922	85	0.412	64	0.202	TCP4	TCP5	285
68	138	0.924	119	0.529	46	0.157	TCP4	TCP7	303
69	137	0.924	148	0.647	19	0.08	TCP15	TCP17	304
70	155	0.935	114	0.529	66	0.208	TCP2	TCP7	335
71	187	0.951	100	0.471	52	0.173	TCP24	TCP7	339
72	158	0.938	157	0.647	33	0.122	TCP2	TCP23	348
73	170	0.942	158	0.647	21	0.082	TCP20	TCP5	349
74	185	0.951	171	0.706	6	0.04	TCP15	TCP5	362
75	154	0.935	135	0.588	78	0.241	TCP2	TCP20	367
76	116	0.902	113	0.529	140	0.716	TCP2	TCP21	369
77	181	0.95	112	0.529	80	0.25	TCP19	TCP3	373
78	169	0.942	156	0.647	48	0.162	TCP2	TCP22	373
79	148	0.932	136	0.588	89	0.281	TCP20	TCP4	373
80	193	0.952	116	0.529	65	0.207	TCP20	TCP3	374
81	167	0.941	111	0.529	99	0.314	TCP19	TCP24	377
82	179	0.949	127	0.588	72	0.23	TCP15	TCP24	378
83	180	0.949	115	0.529	86	0.271	TCP20	TCP24	381
84	124	0.908	109	0.529	152	0.996	TCP17	TCP21	385
85	113	0.899	151	0.647	121	0.413	TCP17	TCP22	385
86	184	0.95	141	0.588	60	0.198	TCP3	TCP7	385
87	189	0.951	189	0.882	11	0.047	TCP5	TCP8	389
88	178	0.947	149	0.647	63	0.201	TCP15	TCP2	390
89	129	0.915	153	0.647	124	0.441	TCP17	TCP7	406
90	156	0.937	120	0.588	133	0.65	TCP10	TCP21	409
91	152	0.935	179	0.824	83	0.265	TCP13	TCP22	414
92	126	0.912	145	0.647	144	0.765	TCP14	TCP17	415
93	182	0.95	134	0.588	104	0.324	TCP19	TCP4	420
94	206	0.956	174	0.765	42	0.152	TCP13	TCP19	422
95	171	0.942	117	0.529	137	0.676	TCP21	TCP4	425
96	243	0.972	166	0.706	20	0.081	TCP13	TCP15	429
97	229	0.966	165	0.706	37	0.131	TCP10	TCP23	431
98	261	0.981	139	0.588	35	0.128	TCP23	TCP24	435
99	260	0.981	137	0.588	40	0.139	TCP22	TCP24	437
100	194	0.952	176	0.765	69	0.219	TCP24	TCP8	439
101	236	0.97	190	1.0	15	0.062	TCP13	TCP8	441
102	235	0.969	182	0.824	24	0.091	TCP17	TCP8	441
103	215	0.961	150	0.647	77	0.24	TCP15	TCP4	442
104	237	0.97	140	0.588	68	0.213	TCP23	TCP3	445
105	225	0.965	170	0.706	51	0.167	TCP15	TCP3	446
106	211	0.959	183	0.824	54	0.189	TCP2	TCP8	448
107	227	0.965	133	0.588	90	0.284	TCP19	TCP2	450
108	264	0.983	154	0.647	32	0.122	TCP19	TCP5	450
109	250	0.977	175	0.765	27	0.109	TCP13	TCP20	452
110	220	0.963	95	0.471	143	0.75	TCP21	TCP3	458
111	207	0.957	142	0.647	110	0.35	TCP10	TCP19	459
112	188	0.951	173	0.706	102	0.322	TCP5	TCP7	463
113	219	0.963	163	0.706	84	0.267	TCP10	TCP15	466
114	210	0.959	168	0.706	91	0.292	TCP13	TCP7	469
115	223	0.964	125	0.588	127	0.455	TCP14	TCP24	475
116	276	1.0	138	0.588	61	0.199	TCP22	TCP3	475
117	165	0.941	167	0.706	146	0.848	TCP13	TCP21	478
118	241	0.972	143	0.647	97	0.307	TCP10	TCP20	481
119	213	0.96	152	0.647	117	0.386	TCP17	TCP23	482
120	212	0.959	186	0.824	85	0.268	TCP23	TCP5	483
121	255	0.979	164	0.706	67	0.212	TCP10	TCP22	486
122	233	0.969	180	0.824	76	0.238	TCP13	TCP23	489
123	271	0.989	161	0.647	57	0.192	TCP23	TCP4	489
124	272	0.99	177	0.765	43	0.155	TCP3	TCP8	492
125	221	0.963	185	0.824	93	0.295	TCP22	TCP5	499
126	248	0.974	126	0.588	129	0.519	TCP14	TCP3	503
127	270	0.989	94	0.471	139	0.686	TCP21	TCP24	503
128	252	0.977	160	0.647	92	0.292	TCP22	TCP4	504
129	234	0.969	147	0.647	125	0.445	TCP14	TCP4	506
130	242	0.972	188	0.882	81	0.255	TCP10	TCP8	511
131	202	0.955	181	0.824	132	0.647	TCP14	TCP5	515
132	244	0.972	146	0.647	128	0.485	TCP14	TCP2	518
133	268	0.987	187	0.824	71	0.229	TCP4	TCP8	526
134	254	0.979	162	0.706	123	0.419	TCP10	TCP14	539
135	214	0.96	184	0.824	147	0.878	TCP21	TCP5	545
136	259	0.981	178	0.824	131	0.617	TCP13	TCP14	568

## Sheet: S4
target gene list of TCP10m-GR microarray experiment
Target gene list consists of all genes that are differentially regulated with a p of 0.05 between TCP10-GR and jaw-D at time point t=4, substracted by those that were already differentially regulated between the two lines at t=0
AGI	up/down	gene model	gene name	gene family
AT1G01240	up	AT1G01240.1		unknown protein
AT1G03106	down	AT1G03106.1		unknown protein
AT1G15340	up	AT1G15340.1	MBD10	Protein containing methyl-CpG-binding domain.Has sequence similarity to human MBD proteins. protein_coding METHYL-CPG-BINDING DOMAIN 10 (MBD10) METHYL-CPG-BINDING DOMAIN 10 (MBD10)
AT1G23390	up	AT1G23390.1		Kelch repeat-containing F-box family protein
AT1G25440	up	AT1G25440.1		B-box type zinc finger protein with CCT domain
AT1G28330	up	AT1G28330.5	DYL1	dormancy-associated protein (DRM1) protein_coding DORMANCY-ASSOCIATED PROTEIN-LIKE 1 (DYL1) DORMANCY-ASSOCIATED PROTEIN-LIKE 1 (DYL1)
AT1G29440	up	AT1G29440.1		SAUR-like auxin-responsive protein family
AT1G29500	up	AT1G29500.1		SAUR-like auxin-responsive protein family
AT1G29510	up	AT1G29510.1	SAUR68	SMALL AUXIN UPREGULATED 68 (SAUR68)
AT1G51090	up	AT1G51090.1		Heavy metal transport/detoxification superfamily protein
AT1G68500	up	AT1G68500.1		unknown protein
AT1G68520	up	AT1G68520.1		B-box type zinc finger protein with CCT domain
AT1G69760	up	AT1G69760.1		unknown protein
AT1G74670	up	AT1G74670.1		Gibberellin-regulated family protein
AT1G78340	down	AT1G78340.1	GSTU22	Encodes glutathione transferase belonging to the tau class of GSTs. Naming convention according to Wagner et al. (2002). protein_coding GLUTATHIONE S-TRANSFERASE TAU 22 (GSTU22) GLUTATHIONE S-TRANSFERASE TAU 22 (ATGSTU22)
AT1G79110	up	AT1G79110.1	BRG2	Encodes one of the BRGs (BOI-related gene) involved in resistance to Botrytis cinerea. protein_coding BOI-RELATED GENE 2 (BRG2) BOI-RELATED GENE 2 (BRG2)
AT1G80180	up	AT1G80180.1		unknown protein
AT2G05540	up	AT2G05540.1		Glycine-rich protein family
AT2G15010	down	AT2G15010.1		Predicted to encode a PR (pathogenesis-related) protein. Belongs to the plant thionin (PR-13) family with the following members: At1g66100, At5g36910, At1g72260, At2g15010, At1g12663, At1g12660. protein_coding
AT2G15890	up	AT2G15890.1	MEE14	maternal effect embryo arrest 14 (MEE14)
AT2G15960	up	AT2G15960.1		unknown protein
AT2G18050	up	AT2G18050.1		encodes a structurally divergent linker histone whose gene expression is induced by dehydration and ABA. protein_coding HISTONE H1-3 (HIS1-3) HISTONE H1-3 (HIS1-3)
AT2G21220	down	AT2G21220.1		SAUR-like auxin-responsive protein family
AT2G24980	down	AT2G24980.1		Proline-rich extensin-like family protein
AT2G32100	up	AT2G32100.1	OFP16	ovate family protein 16 (OFP16)
AT2G33830	up	AT2G33830.2		Dormancy/auxin associated family protein
AT2G37810	down	AT2G37810.1		Cysteine/Histidine-rich C1 domain family protein
AT2G38530	down	AT2G38530.1		Involved in lipid transfer between membranes. Belongs to a family of Lipid transfer proteins. Sequence similarity to other plant/Arabidopsis LPT genes but highest similarity to LPT1. Stress and pathogen-inducible motifs found in the upstream region. Expressed in flower, leaves and siliques but absent in roots. Predicted to be a member of PR-14 pathogenesis-related protein family with the followin…
AT2G41616	up	AT2G41616.1	MIR778A	Encodes a microRNA that targets several SET domain-containing genes including SUVH6. MicroRNAs are regulatory RNAs with a mature length of ~21-nucleotides that are processed from hairpin precursors by Dicer-like enzymes. MicroRNAs can negatively regulate gene expression by attenuating translation or by directing mRNA cleavage. Mature sequence: UGGCUUGGUUUAUGUACACCG miRNA MICRORNA778A (MIR778A) MI…
AT2G41940	up	AT2G41940.1	ZFP8	Encodes a zinc finger protein containing only a single zinc finger. protein_coding ZINC FINGER PROTEIN 8 (ZFP8) ZINC FINGER PROTEIN8 (ZFP8)
AT2G42530	up	AT2G42530.1	COR15B	cold regulated 15b (COR15B)
AT2G42540	up	AT2G42540.2	COR15A	A cold-regulated gene whose product is targeted to the chloroplast. Cor15am protects stromal proteins from aggregation under various stress conditions. Constitutive expression increases freezing tolerance in protoplasts in vitro and chloroplasts in vivo. NMR and x-ray diffraction studies suggest that COR15a alters the intrinsic curvature of the inner membrane of chloroplast envelope. Late Embryog…
AT2G43530	up	AT2G43530.1		Encodes a defensin-like (DEFL) family protein. protein_coding
AT2G45680	up	AT2G45680.1	TCP9	TCP family transcription factor
AT2G46690	up	AT2G46690.1		SAUR-like auxin-responsive protein family
AT3G02480	down	AT3G02480.1		Late embryogenesis abundant protein (LEA) family protein
AT3G06962	down	AT3G06962.1		other RNA other_rna
AT3G07273	up	AT3G07273.1		unknown protein
AT3G10020	up	AT3G10020.1		unknown protein
AT3G13650	down	AT3G13650.1		Disease resistance-responsive (dirigent-like protein) family protein
AT3G15450	up	AT3G15450.1		Aluminium induced protein with YGL and LRDR motifs
AT3G21720	down	AT3G21720.1	ICL	Encodes a glyoxylate cycle enzyme isocitrate lyase (ICL). protein_coding ISOCITRATE LYASE (ICL) ISOCITRATE LYASE (ICL)
AT3G22840	down	AT3G22840.1	ELIP1	Encodes an early light-inducible protein. protein_coding EARLY LIGHT-INDUCABLE PROTEIN (ELIP1) (ELIP)
AT3G26280	up	AT3G26280.1	CYP71B4	cytochrome P450 monooxygenase protein_coding "CYTOCHROME P450, FAMILY 71, SUBFAMILY B, POLYPEPTIDE 4" (CYP71B4) "CYTOCHROME P450, FAMILY 71, SUBFAMILY B, POLYPEPTIDE 4" (CYP71B4)
AT3G26740	up	AT3G26740.1	CCL	transcripts are differentially regulated at the level of mRNA stability at different times of day controlled by the circadian clock. mRNAs are targets of the mRNA degradation pathway mediated by the downstream (DST) instability determinant. protein_coding CCR-LIKE (CCL) CCR-LIKE (CCL)
AT3G28580	up	AT3G28580.1		P-loop containing nucleoside triphosphate hydrolases superfamily protein
AT3G48310	up	AT3G48310.1		putative cytochrome P450 protein_coding "CYTOCHROME P450, FAMILY 71, SUBFAMILY A, POLYPEPTIDE 22" (CYP71A22) "CYTOCHROME P450, FAMILY 71, SUBFAMILY A, POLYPEPTIDE 22" (CYP71A22)
AT3G48360	up	AT3G48360.1	BT2	encodes a protein (BT2) that is an essential component of the TAC1-mediated telomerase activation pathway. Acts redundantly with BT3 and BT1 during female gametophyte development and with BT3 during male gametophyte development. BT2 also mediates multiple responses to nutrients, stresses, and hormones. protein_coding BTB AND TAZ DOMAIN PROTEIN 2 (bt2) (ATBT2)
AT3G51660	up	AT3G51660.1		Tautomerase/MIF superfamily protein
AT3G62550	up	AT3G62550.1		Adenine nucleotide alpha hydrolases-like superfamily protein
AT3G62760	up	AT3G62760.1	GSTF13	Encodes glutathione transferase belonging to the phi class of GSTs. Naming convention according to Wagner et al. (2002). protein_coding (ATGSTF13) (ATGSTF13)
AT4G03400	up	AT4G03400.1	DFL2	Encodes a GH3-related gene involved in red light-specific hypocotyl elongation. Analysis of sense and antisense transgenic plants suggests that DFL2 is located downstream of red light signal transduction and determines the degree of hypocotyl elongation. protein_coding DWARF IN LIGHT 2 (DFL2) (GH3-10)
AT4G04330	up	AT4G04330.1	RbcX1	Encodes a chloroplast thylakoid localized RbcX protein that acts as a chaperone in the folding of Rubisco. protein_coding HOMOLOGUE OF CYANOBACTERIAL RBCX 1 (RbcX1) (AtRbcX1)
AT4G06735	up	AT4G06735.1		transposable element gene transposable_element_gene
AT4G13495	up	AT4G13495.1		Unknown gene other_rna
AT4G16146	up	AT4G16146.1		cAMP-regulated phosphoprotein 19-related protein
AT4G17215	down	AT4G17215.1		Pollen Ole e 1 allergen and extensin family protein
AT4G19170	up	AT4G19170.1	NCED4	chloroplast-targeted member of a family of enzymes similar to nine-cis-epoxycarotenoid dioxygenase protein_coding NINE-CIS-EPOXYCAROTENOID DIOXYGENASE 4 (NCED4) CAROTENOID CLEAVAGE DIOXYGENASE 4 (CCD4)
AT4G21445	up	AT4G21445.1		unknown protein
AT4G26010	down	AT4G26010.1		Peroxidase superfamily protein
AT4G26530	up	AT4G26530.1		Aldolase superfamily protein
AT4G28040	up	AT4G28040.1		nodulin MtN21 /EamA-like transporter family protein
AT4G30650	up	AT4G30650.1		Low temperature and salt responsive protein family
AT4G33980	up	AT4G33980.2		FUNCTIONS IN: molecular_function unknown
AT4G35770	up	AT4G35770.1	SEN1	Senescence-associated gene that is strongly induced by phosphate starvation. Transcripts are differentially regulated at the level of mRNA stability at different times of day. mRNAs are targets of the mRNA degradation pathway mediated by the downstream (DST) instability determinant. protein_coding SENESCENCE 1 (SEN1) SENESCENCE ASSOCIATED GENE 1 (SEN1)
AT4G38840	up	AT4G38840.1		SAUR-like auxin-responsive protein family
AT5G06690	up	AT5G06690.2	WCRKC1	Encodes a thioredoxin (WCRKC1) localized in chloroplast stroma. Contains a WCRKC motif. protein_coding WCRKC THIOREDOXIN 1 (WCRKC1) WCRKC THIOREDOXIN 1 (WCRKC1)
AT5G12050	up	AT5G12050.1		unknown protein
AT5G15840	up	AT5G15840.1	CO	Encodes a protein showing similarities to zinc finger transcription factors, involved in regulation of flowering under long days. Acts upstream of FT and SOC1. protein_coding CONSTANS (CO) CONSTANS (CO)
AT5G16030	up	AT5G16030.3		unknown protein
AT5G19480	up	AT5G19480.1		unknown protein
AT5G23989	down	AT5G23989.1		This gene encodes a small protein and has either evidence of transcription or purifying selection. protein_coding
AT5G25220	up	AT5G25220.1	KNAT3	A member of class II knotted1-like homeobox gene family (together with KNAT4 and KNAT5). Expressed in: hypocotyl-root boundary, anther-filament junction in flowers, ovule-funiculus and peduncle-silique boundaries, petioles and root. Light-regulated expression with differential response to red/far-red light. KNAT3 promoter activity showed cell-type specific pattern along longitudinal root axis, re…
AT5G40590	down	AT5G40590.1		Cysteine/Histidine-rich C1 domain family protein
AT5G41670	down	AT5G41670.1		6-phosphogluconate dehydrogenase family protein
AT5G42900	up	AT5G42900.1		cold regulated gene 27 (COR27)
AT5G43890	up	AT5G43890.1	YUC5	Encodes a YUCCA-like putative flavin monooxygenase, the activation tagging mutant has increased level of IAA, increased auxin response and phenotype of auxin overproduction, rescues erecta mutant phenotype protein_coding YUCCA5 (YUC5) YUCCA5 (YUC5)
AT5G52900	up	AT5G52900.1		unknown protein
AT5G54020	up	AT5G54020.1		Cysteine/Histidine-rich C1 domain family protein
AT5G57625	down	AT5G57625.1		CAP (Cysteine-rich secretory proteins, Antigen 5, and Pathogenesis-related 1 protein) superfamily protein
AT5G57785	up	AT5G57785.1		unknown protein
AT5G60890	up	AT5G60890.1	MYB34	Myb-like transcription factor that modulates expression of ASA1, a key point of control in the tryptophan pathway
ATCG00150	up	ATCG00150.1		Encodes a subunit of ATPase complex CF0, which is a proton channel that supplies the proton motive force to drive ATP synthesis by CF1 portion of the complex. protein_coding (ATPI) (ATPI)
ATCG00640	up	ATCG00640.1	RPL33	encodes a chloroplast ribosomal protein L33, a constituent of the large subunit of the ribosomal complex protein_coding RIBOSOMAL PROTEIN L33 (RPL33) RIBOSOMAL PROTEIN L33 (RPL33)
ATCG00750	up	ATCG00750.1	RPS11	30S chloroplast ribosomal protein S11 protein_coding RIBOSOMAL PROTEIN S11 (RPS11) RIBOSOMAL PROTEIN S11 (RPS11)
ATCG00770	up	ATCG00770.1	RPS8	chloroplast 30S ribosomal protein S8 protein_coding RIBOSOMAL PROTEIN S8 (RPS8) RIBOSOMAL PROTEIN S8 (RPS8)
ATCG00780	up	ATCG00780.1	RPL14	encodes a chloroplast ribosomal protein L14, a constituent of the large subunit of the ribosomal complex protein_coding RIBOSOMAL PROTEIN L14 (RPL14) RIBOSOMAL PROTEIN L14 (RPL14)
ATCG00790	up	ATCG00790.1	RPL16	chloroplast gene encoding a ribosomal protein L16, which is a constituent of 50S large ribosomal subunit protein_coding RIBOSOMAL PROTEIN L16 (RPL16) RIBOSOMAL PROTEIN L16 (RPL16)
ATCG00810	up	ATCG00810.1	RPL22	encodes a chloroplast ribosomal protein L22, a constituent of the large subunit of the ribosomal complex protein_coding RIBOSOMAL PROTEIN L22 (RPL22) RIBOSOMAL PROTEIN L22 (RPL22)

## Sheet: S5
Over-represented Gene Ontology (GO) classes in the potential TCP10 target gene list.
Calculations are made using the BiNGO 2.44 plugin for Cytoscape
GO-ID	Description	p-value	corr. p-value (multiple testing)	cluster freq	total freq	genes
50896	response to stimulus	8.9559e-08	2.4808e-05	32/63 50.7%	3207/22304 14.3%	AT4G30650 AT3G10020 AT2G15010 AT3G22840 AT2G15890 AT2G41616 AT1G74670 AT4G35770 AT2G42530 AT3G51660 AT5G15840 AT2G46690 AT3G62550 AT5G60890 AT3G13650 AT5G41670 AT3G02480 AT1G29510 AT3G48360 AT2G18050 AT2G43530 AT4G38840 AT2G42540 AT5G25220 AT1G51090 AT1G29440 AT1G28330 AT4G03400 AT4G26010 AT5G42900 AT1G29500 AT2G21220
6950	response to stress	0.00091434	0.12664	20/63 31.7%	1853/22304 8.3%	AT2G18050 AT2G43530 AT4G30650 AT3G10020 AT2G15010 AT4G38840 AT3G22840 AT2G15890 AT3G51660 AT2G42530 AT4G35770 AT2G41616 AT2G42540 AT1G51090 AT3G62550 AT5G60890 AT3G13650 AT4G26010 AT5G42900 AT3G02480
42221	response to chemical stimulus	0.0070453	0.65052	18/63 28.5%	1710/22304 7.6%	AT3G48360 AT2G18050 AT3G10020 AT4G38840 AT4G35770 AT1G74670 AT5G25220 AT1G29440 AT2G46690 AT1G28330 AT4G03400 AT5G60890 AT4G26010 AT5G41670 AT1G29500 AT2G21220 AT3G02480 AT1G29510
9733	response to auxin stimulus	0.012542	0.86854	8/63 12.6%	282/22304 1.2%	AT1G29440 AT3G48360 AT2G46690 AT4G03400 AT4G38840 AT1G29500 AT2G21220 AT1G29510
9719	response to endogenous stimulus	0.032235	1.7858	12/63 19.0%	835/22304 3.7%	AT1G29440 AT3G48360 AT2G46690 AT4G03400 AT5G60890 AT4G38840 AT1G74670 AT4G35770 AT1G29500 AT2G21220 AT5G25220 AT1G29510
10033	response to organic substance	0.052853	2.44	13/63 20.6%	1037/22304 4.6%	AT3G48360 AT4G38840 AT4G35770 AT1G74670 AT5G25220 AT1G29440 AT2G46690 AT1G28330 AT4G03400 AT5G60890 AT1G29500 AT2G21220 AT1G29510
9725	response to hormone stimulus	0.53574	21.026	10/63 15.8%	767/22304 3.4%	AT1G29440 AT3G48360 AT2G46690 AT4G03400 AT4G38840 AT1G74670 AT1G29500 AT2G21220 AT5G25220 AT1G29510
9409	response to cold	0.60726	21.026	6/63 9.5%	241/22304 1.0%	AT4G30650 AT4G38840 AT5G42900 AT3G22840 AT2G42530 AT2G42540
6952	defense response	0.71404	21.977	9/63 14.2%	637/22304 2.8%	AT2G43530 AT4G30650 AT5G60890 AT2G15010 AT3G13650 AT2G15890 AT3G51660 AT2G42530 AT1G51090
9750	response to fructose stimulus	2.1747	60.238	2/63 3.1%	8/22304 0.0%	AT1G28330 AT1G74670
50832	defense response to fungus	3.3741	84.967	4/63 6.3%	117/22304 0.5%	AT4G30650 AT2G15890 AT2G42530 AT1G51090
9628	response to abiotic stimulus	3.8811	89.589	11/63 17.4%	1168/22304 5.2%	AT2G18050 AT4G03400 AT4G30650 AT4G38840 AT5G42900 AT3G22840 AT2G42530 AT3G02480 AT2G42540 AT5G25220 AT5G15840
9266	response to temperature stimulus	5.2333	111.51	6/63 9.5%	359/22304 1.6%	AT4G30650 AT4G38840 AT5G42900 AT3G22840 AT2G42530 AT2G42540
9620	response to fungus	9.953	196.93	4/63 6.3%	156/22304 0.6%	AT4G30650 AT2G15890 AT2G42530 AT1G51090
9749	response to glucose stimulus	17.489	311.55	2/63 3.1%	22/22304 0.0%	AT1G28330 AT1G74670
9746	response to hexose stimulus	19.12	311.55	2/63 3.1%	23/22304 0.1%	AT1G28330 AT1G74670
34284	response to monosaccharide stimulus	19.12	311.55	2/63 3.1%	23/22304 0.1%	AT1G28330 AT1G74670
51972	regulation of telomerase activity	28.246	340.18	1/63 1.5%	1/22304 0.0%	AT3G48360
51973	positive regulation of telomerase activity	28.246	340.18	1/63 1.5%	1/22304 0.0%	AT3G48360
6649	phospholipid transfer to membrane	28.246	340.18	1/63 1.5%	1/22304 0.0%	AT2G38530
34097	response to cytokine stimulus	28.246	340.18	1/63 1.5%	1/22304 0.0%	AT5G25220
71345	cellular response to cytokine stimulus	28.246	340.18	1/63 1.5%	1/22304 0.0%	AT5G25220
9722	detection of cytokinin stimulus	28.246	340.18	1/63 1.5%	1/22304 0.0%	AT5G25220
51707	response to other organism	37.133	428.58	6/63 9.5%	528/22304 2.3%	AT4G30650 AT5G60890 AT2G15890 AT3G51660 AT2G42530 AT1G51090
9744	response to sucrose stimulus	43.998	477.07	2/63 3.1%	35/22304 0.1%	AT1G28330 AT1G74670
9607	response to biotic stimulus	45.272	477.07	6/63 9.5%	550/22304 2.4%	AT4G30650 AT5G60890 AT2G15890 AT3G51660 AT2G42530 AT1G51090
34285	response to disaccharide stimulus	46.501	477.07	2/63 3.1%	36/22304 0.1%	AT1G28330 AT1G74670

## Sheet: S6
Primers used for this study
	Forward primer	Reverse primer
TCP10m	TACCTTGCAAAGTAGCTTATTCCCTCATTCGTTTCG	CCCTTATTCGATGAAACGTTCCATGGGGAAACAACAAC
TCP1	GATAATCCAGAGACTGCCTCTGATA	CAAACTCCTCGATTGGTTCCTTGTA
TCP2	CATCATCATCCTCATCATCAGCATCA	AGATTGAATGCTCCGCCGTTGGA
TCP3	ACCTATGATTCGTGCTTGGTTTGAT	GAGGGATATGGTAGGGATGATGATG
TCP4	TTCGGAAGGATTCAGAGACTAGTGG	AGGAGTAGGAGGAGCGAACAGAAAC
TCP5	GGGTTTAACACCAATCATCAACAA	CGACAGTAACGTTATTACCAGATT
TCP6	GGGTTTGATCTGAATTACGGAATT	CCTTAATTCAAGTCCAGGCGT T
TCP7	AACAACATCATCATCAGCAACCATT	ACCCGGAAGATAATTCCCAACTCTA
TCP8	CAAATGGAGAGTAGTAGCAACAATA	GTACTGATCCATCGGAAAACTAAA
TCP9	TGCCGTCGTTTTCAATGTCTTTAGC	TTCTCCCTCTTCCTTCAACCTTCG
TCP10	AAGCTTCTTCGATGTTTGCTTCATC	GCTTCTTCTCCGTGGAGTAGTCTTG
TCP11	GCCACAATCGCCGAGTTGTAGGTTGGAT	CATCGGCTCTAAAAGCATCGCTGT
TCP12	GTGACTCTAGCTCCTCTTCCATTTTT	CCGTTGCTATTGAAGTTGTGTTGTGT
TCP13	CTGGTTCAGGGACTATGGAGACATT	AAATGTTTTGGGAAGACGAAGATGA
TCP14	TCGGAGAAGAAAAGAAGAATCCAAA	TGGCTGTAGATCCACTGTTGCTAGA
TCP15	TTACCTACGAGTCAGAGTCCTGCAA	ACCACTGTTGGGGTTGTAAACATCT
TCP16	CGTCAGATGGTGTTTCCGGTTTCT	CGGTAGCATTACCATTAAAGGTGGAA
TCP17	GGTAACGTCACTGTCGCATTTTCTAA	GAAACGAAGGGTACCTTGTTGGGA
TCP18	GAAAGTTGTGGAAGAAGACGCTCAT	CGCAGTGTGTCATCTCAAAAGAACT
TCP19	CTGTCTGACCCGAATCCGAAAACCAA	GATCCTCCGACCTCGTCCTTCTACT
TCP20	TTAGGCTTGTCTCAAGAAGGGAATG	GCATATGGTGAAGAACCCTACCTTG
TCP21	GTTTCTCCACTGCTTCTCTCTCCAC	ATTAACGAAGTCCCCATTGTGTGTC
TCP22	GTAGTAACTGCACCAATGGGGTCA	CCAAACCATCGCCTCTACTGCC
TCP23	GGGAGGTCAACAGTTAGGGTTAGGT	CACTCACTTGATGTTGAGGCTTTTG
TCP24	CCTTCAGTCCAATTCACAATCTCTCT	GCTTTGACTATCCATTGGAGAAGAG
